# Supplementary material for: Phantom Phone Signals in youths: Prevalence, correlates and relation to psychopathology
Source: PLoS One. 2019 Jan 4;14(1):e0210095. doi: 10.1371/journal.pone.0210095 (PMC6319810; doi:10.1371/journal.pone.0210095)
Supplement: S1 Table — (ODT) [file pone.0210095.s002.odt]

Table 3 Multivariate regression model with the dependent variable PPS (Likert scale), N=2859

PPS (n. 2859)


B (95% CI) 
p-value
Age 
0.18 (0.06-0.29)
0.02
Gender (Male/Female)
0.02 (-0.2-0.2)
0.8
Smarttime 
0.22 (0.18-0.26)
0.000
Smartcheck 
0.3 (0.27-0.33)
0.000
SDQ-EP
0.10 (0.05-1.6)
0.000
SDQ-HY
0.04 (-0.01-1)
0.13
SDQ-PP
0.029 (-0.03-0.9)
 0.39
SDQ-PSB
0.03 (-0.03-0.9)
0.34
Tantrum
0.2 (0.02-0.38)
0.02
Obey
-0.5 (-0.24-1.3)
0.57
Fight
0.9 (-0.1-0.3)
0.46
Lie
-0.02 (-0.2-1.6)
0.83
Steal
0.06 (-0.1-0.3)
0.64
R2
0.26
Legend: PPS: Phantom Phone Signal; SDQ-EP: SDQ Emotional Problems; SDQ-CP: SDQ Conduct Problems; SDQ-HY: SDQ Hyperactivity; SDQ-PP: SDQ Peer Problems; SDQ-PSB: SDQ Pro-social Behaviour. 
